# Supplementary material for: Towards quantitative viromics for both double-stranded and single-stranded DNA viruses
Source: PeerJ. 2016 Dec 8;4:e2777. doi: 10.7717/peerj.2777 (PMC5168678; doi:10.7717/peerj.2777)
Supplement: Supplemental Information 1 — Table S1: DNA extraction efficiency for dsDNA phages, and comparison between SYBR counts and PFU estimations of the VLP concentration for ssDNA phages Table S2: Relative abundance and coverage of phage genomes in libraries from mock communities. The relative abundance of each genome was calculated based on its coverage, taking into account that each copy of dsDNA genome would produce twice as much coverage as a copy of ssDNA genome (because of the initial denaturation step). For comparing the efficiency of different methods for each group of phage (i.e., dsDNA and ssDNA), relative abundance within each group were computed from this table (by dividing the value for each phage by the sum for the group). The raw coverage for each genome in each sample is indicated in the bottom table. Table S3: Accuracy and efficiency of mock community genome coverage and assembly in A-LA viromes. The coverage of each genome across the different contigs is indicated for each library (% covered) alongside the coefficient of variation in read-based coverage along the genomes (Coverage CV) and the number of contigs matching this genome (# contigs). A star (∗) denotes libraries for which the assembly had to be run on a subset of the QC’d reads (random subsamples of 1,000,000 reads) to avoid biases linked to the over-coverage of ssDNA genomes. Table S4: Cross-assembly result of freshwater and seawater viromes. For each sample, the number of contigs assembled (≥500 bp) classified into ssDNA contigs, dsDNA contigs, predicted ssDNA contigs, and predicted dsDNA contigs is indicated. Predicted ssDNA or dsDNA contigs are sequences for which a gene-base affiliation was not possible (either because the predicted genes did not have any similarity to a known viral genome, or because these included similarities to both ssDNA and dsDNA genomes) and which genome type were defined based on the coverage across libraries: the sequence was considered dsDNA if covered in TAG library, ssDNA otherwise (i.e., o [file peerj-04-2777-s001.xls]

## Sheet: Table S1
Phage	Genome Size (bp)	Replicate	Virus concentration from SYBR counts (per ml)	Expected DNA (ng)	Observed DNA (ng)	Efficiency
PSA-HM1	129396	1	11600000000	38.5244	9.38	0.243601
PSA-HM1	129396	2	11600000000	38.5244	11.56	0.300045

## Sheet: Table S2
		Relative abundance
		Sample / Replicate	Mock Community A – MDA		Mock Community A – TAG		Mock Community A – A-LA			Mock Community B – MDA			Mock Community B – TAG			Mock Community B – A-LA
Genome type	Phage	Genome length (bp)	MCA MDA 1	MCA MDA 2	MCA TAG 1	MCA TAG 2	MCA A-LA 1	MCA A-LA 2	MCA A-LA 3	MCB MDA 1	MCB MDA 2	MCB MDA 3	MCB TAG 1	MCB TAG 2	MCB TAG 3	MCB A-LA 1	MCB A-LA 2	MCB A-LA 3
dsDNA	PSA-HM1	129396	0.0108941	0.0196399	0.106232	0.0888781	0.0904969	0.0894669	0.0894651	0.000237291	0.000203086	0.000258055	0.114971	0.10331	0.112681	0.024518	0.0261574	0.0226337
dsDNA	PSA-HP1	45035	0.0121304	0.0187079	0.0720699	0.0860868	0.0394682	0.0395378	0.0381425	0.000204361	0.000213707	0.000201607	0.0567881	0.0697019	0.0626837	0.00904372	0.00945789	0.00870961
dsDNA	PSA-HS1	36769	0.025269	0.0476055	0.105891	0.11615	0.094838	0.0957665	0.0940145	0.000437616	0.000421981	0.000452939	0.0872074	0.101392	0.0939641	0.0216139	0.0229759	0.0199958
dsDNA	PSA-HS2	37728	0.00776051	0.0164	0.0422174	0.0463726	0.0356367	0.0355847	0.0352808	0.000145006	0.000141936	0.000153605	0.035818	0.0418838	0.0386959	0.00826764	0.00879498	0.00783007
dsDNA	PSA-HS6	35328	0.0395213	0.110668	0.208538	0.258304	0.177935	0.180172	0.179022	0.000864092	0.000928471	0.000935781	0.171118	0.220243	0.18962	0.0416594	0.0433154	0.0391122
dsDNA	Cba phi38:1	72534	0.00495371	0.00865436	0.0723332	0.0612281	0.0719137	0.0728633	0.0725597	0.000116617	0.000106729	0.000130168	0.0650468	0.0608081	0.0660015	0.0166997	0.0182848	0.0158004
dsDNA	Cba phi18:3	71443	0.00830155	0.0122418	0.0460086	0.0359692	0.0533824	0.0529054	0.0533514	0.000142695	0.000107379	0.000152977	0.0519459	0.0410042	0.0467934	0.0134892	0.0146634	0.012402
dsDNA	Cba phi38:2	54012	0.0228449	0.0423015	0.04987	0.0379499	0.154334	0.153687	0.15501	0.000820697	0.000682819	0.000940057	0.117268	0.0898968	0.104345	0.0781668	0.0819301	0.0709615
dsDNA	Cba phi13:1	76666	0.000688202	0.00146552	0.0182092	0.0124883	0.01039	0.0104243	0.0103995	0	0	2.01447e-05	0.0190238	0.0141666	0.016787	0.00238336	0.00248545	0.00271432
dsDNA	Cba phi18:1	39189	0.0580392	0.0913889	0.278631	0.256574	0.261173	0.258938	0.262071	0.000940237	0.000797952	0.000986605	0.263288	0.237723	0.248712	0.0591863	0.0620549	0.0541955
ssDNA	phix174	5386	0.0603489	0.0447182	0	0	0.0021998	0.00248628	0.00233291	0.540681	0.534823	0.545779	0.010522	0.0112222	0.0112689	0.581771	0.563898	0.605635
ssDNA	alpha3	6089	0.749248	0.586208	0	0	0.00823253	0.00816762	0.00835112	0.455411	0.461573	0.449989	0.00700313	0.00864816	0.00844866	0.143201	0.145982	0.14001
dsDNA	All dsDNA	N/A	0.190403	0.369073	1	1	0.989568	0.989346	0.989316	0.00390861	0.00360406	0.00423194	0.982475	0.98013	0.980282	0.275028	0.29012	0.254355
ssDNA	All ssDNA		0.809597	0.630927	0	0	0.0104323	0.0106539	0.010684	0.996091	0.996396	0.995768	0.0175252	0.0198704	0.0197176	0.724972	0.70988	0.745645
ssDNA proportion variation to expected			+44-fold	+34-fold	0-fold	0-fold	-1.8-fold	-1.7-fold	-1.7-fold	+1.5-fold	+1.5-fold	+1.5-fold	-37-fold	-32-fold	-33-fold	+1.1-fold	+1.1-fold	+1.1-fold
		Coverage
		Sample / Replicate	Mock Community A – MDA		Mock Community A – TAG		Mock Community A – A-LA			Mock Community B – MDA			Mock Community B – TAG			Mock Community B – A-LA
Genome type	Phage	Genome length (bp)	MCA MDA 1	MCA MDA 2	MCA TAG 1	MCA TAG 2	MCA A-LA 1	MCA A-LA 2	MCA A-LA 3	MCB MDA 1	MCB MDA 2	MCB MDA 3	MCB TAG 1	MCB TAG 2	MCB TAG 3	MCB A-LA 1	MCB A-LA 2	MCB A-LA 3
dsDNA	PSA-HM1	129396	439.764	494.141	804.602	771.049	561.415	543.92	533.603	22.9964	19.5169	25.2154	1364.24	1327.77	1371.58	678.834	690.667	680.722
dsDNA	PSA-HP1	45035	489.67	470.691	545.856	746.833	244.849	240.373	227.496	19.8051	20.5377	19.6997	673.846	895.833	763.002	250.396	249.729	261.947
dsDNA	PSA-HS1	36769	1020.03	1197.76	802.013	1007.64	588.346	582.219	560.737	42.4103	40.5531	44.2583	1034.8	1303.12	1143.76	598.429	606.661	601.386
dsDNA	PSA-HS2	37728	313.269	412.625	319.754	402.298	221.079	216.339	210.427	14.0529	13.6403	15.0093	425.016	538.305	471.016	228.908	232.225	235.494
dsDNA	PSA-HS6	35328	1595.36	2784.41	1579.46	2240.87	1103.85	1095.37	1067.75	83.7412	89.2277	91.4385	2030.47	2830.64	2308.1	1153.43	1143.71	1176.32
dsDNA	Cba phi38:1	72534	199.967	217.744	547.85	531.175	446.13	442.978	432.773	11.3016	10.2569	12.7192	771.843	781.527	803.388	462.367	482.797	475.207
dsDNA	Cba phi18:3	71443	335.109	308.003	348.468	312.045	331.168	321.642	318.207	13.8289	10.3193	14.948	616.388	527.001	569.582	373.479	387.177	372.998
dsDNA	Cba phi38:2	54012	922.179	1064.31	377.714	329.229	957.438	934.348	924.537	79.5356	65.6201	91.8563	1391.5	1155.39	1270.11	2164.22	2163.31	2134.21
dsDNA	Cba phi13:1	76666	27.7807	36.8726	137.916	108.341	64.4566	63.3755	62.0267	0	0	1.96841	225.736	182.074	204.336	65.9886	65.6265	81.6349
dsDNA	Cba phi18:1	39189	2342.87	2299.35	2110.34	2225.87	1620.24	1574.23	1563.08	91.1206	76.6846	96.4047	3124.17	3055.31	3027.38	1638.7	1638.52	1629.96
ssDNA	phix174	5386	2436.11	1125.11	0	0	13.6469	15.1155	13.9143	52398.6	51397.4	53330	124.854	144.232	137.168	16107.6	14889.3	18214.8
ssDNA	alpha3	6089	30244.9	14749	0	0	51.0721	49.6556	49.8091	44134.9	44358	43970	83.0989	111.149	102.839	3964.84	3854.55	4210.89

## Sheet: Table S3
		Sample	MCA – S1			MCA – S2			MCA – S3			MCB – S1			MCB – S2			MCB – S3
Genome type	Phage	Genome length (bp)	Genome coverage CV	% covered by contigs	# contigs	Genome coverage CV	% covered by contigs	# contigs	Genome coverage CV	% covered by contigs	# contigs	Genome coverage CV	% covered by contigs	# contigs	Genome coverage CV	% covered by contigs	# contigs	Genome coverage CV	% covered by contigs	# contigs
dsDNA	PSA-HM1	129396	0.195052	0.9994	1	0.193199	0.9994	1	0.195817	1	6	0.143678	1	1	0.141424	0.9994	1	0.139641	1	1
dsDNA	PSA-HP1	45035	0.163028	1	1	0.153687	1	1	0.157685	1	1	0.13527	1	1	0.131676	1	1	0.118214	0.9981	1
dsDNA	PSA-HS1	36769	0.0978694	1	1	0.0932712	0.9961	1	0.0962042	1	1	0.0898857	1	1	0.0812249	1	1	0.0922368	0.9982	1
dsDNA	PSA-HS2	37728	0.0771094	0.998	1	0.0757238	1	1	0.0772068	1	1	0.0743067	0.9979	1	0.0691538	1	1	0.0733332	1	1
dsDNA	PSA-HS6	35328	0.102693	0.9853	2	0.101305	0.9958	1	0.0980824	0.9999	3	0.0783176	0.9979	3	0.0838334	0.9997	3	0.0784093	0.9999	1
dsDNA	Cba phi38:1	72534	0.378558	1	1	0.378683	1	4	0.388445	1	2	0.338259	1	1	0.336866	1	2	0.337212	1	2
dsDNA	Cba phi18:3	71443	0.189902	1	1	0.191058	1	1	0.193293	1	1	0.134757	1	1	0.139724	0.9981	2	0.13486	1	1
dsDNA	Cba phi38:2	54012	0.194471	1	1	0.195628	1	6	0.193197	1	1	0.15661	1	4	0.149055	0.9991	3	0.162934	1	1
dsDNA	Cba phi13:1	76666	0.472801	1	1	0.476522	1	1	0.476774	0.999	1	0.40122	1	1	0.39513	1	1	0.408154	1	1
dsDNA	Cba phi18:1	39189	0.167051	1	3	0.170209	1	1	0.165716	1	1	0.137878	1	1	0.13388	1	1	0.139414	1	2
ssDNA	phix174	5386	0.475759	1	1	0.486177	1	1	0.484114	1	1	0.542665	100.00% *	1 *	0.540403	98.07% *	1 *	0.559858	100.00% *	1 *
ssDNA	alpha3	6089	0.166098	1	1	0.187098	1	1	0.195616	1	1	0.153102	100.00% *	1 *	0.152303	100.00% *	1 *	0.160358	100.00% *	1 *
*These assemblies had to be run from a subsample of 100,000 reads, otherwise the coverage of these ssDNA genomes was too high to generate a contig

## Sheet: Table S4
Biome	Sample	# bp in reads after QC	# Affiliated ssDNA contigs	# Predicted ssDNA contigs	# Affiliated dsDNA contigs	# Predicted dsDNA contigs
Seawater	B0m	11668560505	132	45013	99053	62196
	B100m	9944643995	142	19073	86775	93112
	T102S	11362441737	33	24576	86348	43154
Freshwater	ER15M	28593536820	139	12134	84096	90901
	MI41M	20311870403	269	53950	45751	6440
	SU08M	4083588397	370	19032	14336	23

## Sheet: Table S5
Biome	Sample	Library	# bp in reads after QC	# bp in reads mapped to contigs	% Affiliated dsDNA contigs	% Predicted dsDNA contigs	% Affiliated ssDNA contigs	% Predicted ssDNA contigs	# Highest rank of an Affiliated ssDNA contig
Seawater	B0m	MDA	1842477404	1516737286	0.516405	0.239629	0.0965723	0.147393	2				0.387022
		LA	2895636879	2392783928	0.650029	0.349942	2.88505e-05	0	4365				0.349942
		A-LA	6930446222	5538518322	0.536816	0.303064	0.000340032	0.15978	1383				0.462844
	B100m	MDA	1679848206	1353602091	0.427256	0.362541	0.0529071	0.157296	1				0.519837
		LA	4299678191	3363343587	0.55501	0.444978	1.23789e-05	0	33767				0.444978
		A-LA	3965117598	2930859961	0.482017	0.396444	5.07043e-05	0.121489	13553				0.517933
	T102S	MDA	3019085888	2620981791	0.597313	0.333304	0.000285937	0.069097	288				0.402401
		LA	3587286060	3119125831	0.63543	0.36457	0	0	NA				0.36457
		A-LA	4756069789	4032615194	0.544401	0.31792	0.000148747	0.13753	5021				0.45545
Freshwater	ER15M	MDA	8890866751	6193208281	0.423012	0.37161	0.0245904	0.180787	2				0.552398
		LA	15423557387	10517444718	0.522297	0.477665	3.80658e-05	0	31060				0.477665
		A-LA	4279112682	2683009566	0.479243	0.501352	0.000322343	0.0190829	600				0.520435
	MI41M	MDA	6698962871	4649214119	0.226284	0.220326	0.0687309	0.484659	2				0.704985
		LA	10079984591	8409809178	0.441957	0.557987	5.52029e-05	0	8780				0.557987
		A-LA	3532922941	2843739115	0.33192	0.173036	0.000298591	0.494744	3372				0.667781
	SU08M	MDA*	110013997	31030409	0	0	1	0	1
		LA*	191359964	158275734	0.0965407	0.903459	0	0	NA
		A-LA	3782214436	3116318943	0.273149	6.43209e-05	0.0467919	0.679995	19				0.68006
		* A limited number of quality-controlled reads were available for these libraries (~ 1 order of magnitude less than for other samples)

## Sheet: Table S6
Rank	Contig	Affiliation	Coverage
19	Pool_Sample_SU08M_NODE_49710_length_994_cov_924_634_ID_7923890	CRESS-DNA	1133.17
21	Pool_Sample_SU08M_NODE_21306_length_1708_cov_681_47_ID_7919412	CRESS-DNA	895.173
22	Pool_Sample_SU08M_NODE_25531_length_1517_cov_674_881_ID_7913062	CRESS-DNA	874.971
24	Pool_Sample_SU08M_NODE_5602_length_4324_cov_510_968_ID_7932550	Microviridae	708.828
36	Pool_Sample_SU08M_NODE_68244_length_798_cov_1180_06_ID_7539354	CRESS-DNA	584.609
37	Pool_Sample_SU08M_NODE_42865_length_1079_cov_1096_39_ID_7532596	CRESS-DNA	584.431
45	Pool_Sample_SU08M_NODE_17625_length_1939_cov_351_909_ID_7925108	CRESS-DNA	463.484
51	Pool_Sample_SU08M_NODE_21098_length_1721_cov_331_182_ID_3597081	CRESS-DNA	411.612
59	Pool_Sample_SU08M_NODE_27531_length_1441_cov_267_799_ID_7905330	CRESS-DNA	343.663
62	Pool_Sample_SU08M_NODE_17269_length_1966_cov_246_829_ID_7905286	CRESS-DNA	338.772
63	Pool_Sample_SU08M_NODE_21218_length_1714_cov_252_81_ID_7907834	CRESS-DNA	335.802
67	Pool_Sample_SU08M_NODE_20302_length_1764_cov_239_527_ID_7917164	CRESS-DNA	309.561
69	Pool_Sample_SU08M_NODE_16564_length_2023_cov_219_298_ID_7918634	CRESS-DNA	300.207
70	Pool_Sample_SU08M_NODE_17626_length_1939_cov_230_841_ID_7927606	CRESS-DNA	299.935
78	Pool_Sample_SU08M_NODE_18736_length_1861_cov_199_341_ID_7927526	CRESS-DNA	259.465
79	Pool_Sample_SU08M_NODE_64643_length_827_cov_209_43_ID_7879911	CRESS-DNA	254.062
88	Pool_Sample_SU08M_NODE_22557_length_1644_cov_171_137_ID_7524541	CRESS-DNA	233.782
